# Supplementary material for: Transcriptomic Redox Dysregulation in a Rat Model of Metabolic Syndrome-Associated Kidney Injury
Source: Antioxidants (Basel). 2025 Jun 17;14(6):746. doi: 10.3390/antiox14060746 (PMC12189155; doi:10.3390/antiox14060746)
Supplement: Supplementary file 1 [file antioxidants-14-00746-s001.zip]

Archive with 1 entries (1 files):
- antioxidants-3671219-supplementary.pdf
